# Supplementary material for: Xylella fastidiosa: Host Range and Advance in Molecular Identification Techniques
Source: Front Plant Sci. 2017 Jun 8;8:944. doi: 10.3389/fpls.2017.00944 (PMC5462928; doi:10.3389/fpls.2017.00944)
Supplement: Supplementary file 1 [file Table1.XLSX]

## Sheet: Foglio1
Table S1. List of specific primers designed for qRT-PCR analysis of X. fastidiosa strains.
Forward primer	Reverse primer	TaqMan probe	Size (bp)	Reference
CVC-1 (Pooler and Hartung 1995)	CCSM-1: GCG CAT GCC AAG TCC ATA TTT	TAQCVC: (6FAM)AAC CGCAGC AGA AGC CGC TCA TC(TAMRA)	138	Oliveira et al. (2002)
XfF1: AAA AAT CGC CAA CAT AAA CCC A	XfR1: CCA GGC GTC CTC ACA AGT TAC	XfP1: (6FAM) ACC TAT GCC AAC ATC AAA CCC TGA ATG CA(TAMRA)	n.d.	Schaad et al. (2002)
XfF2: CTC GCC ACC CAT GGT ATT ACT AC	XfR2: 5′ CTG GCG GCA GGC CTA AC	XfP2: (6FAM) ATG TGC TGC CGT CCG ACT TGC ATG (TAMRA)	n.d.
XfF2 (Schaad et al. 2002)	XfR2 (Schaad et al. 2002)		74	Bextine et al. (2005)
HL5: AAGGCAATAAACGCGCACTA	HL6: GGTTTTGCTGACTGGCAACA	(HL5/HL6): (6FAM)TGGCAGGCAGCAACGATACGGCT(BHQ1)	221	Francis et al. (2006)
INF1: GAAGGTGGTATTCGTAGCTTTGTAG	INR1: CATTGTTTCTTGGTAGGCATCAG		142	Bextine and Child (2007)
INF1	INR3: CATTCTGCTCAATGTAATTACCCA		244
INF1	R907=RXYgyr907: CTCAATGTAATTACCCAAGGT(Rodrigues et al. 2003)		238
INF1	OUTR1: CCTTCACGCATATCATCACC		297
INF1	OUTR3: TTCACGCATATCATCACCAG		295
INF2: GTTTGATTGATGAACGTGGTGAG	INR2: AAGCCAGCAAGGTGGGTAC		246
INF2	INR1		190
INF3: TAGTTTGATTGATGAACGTGGTG	INR1		192
INF3	INR2		248
F499=FXYgyr499: CAGTTAGGGGTGTCAGCG (Rodrigues et al. 2003)	INR1		333
F499	INR2		389
F499	OUTR1		488
OUTF1: AAGCGCCTCCGTGAGTTATC	INR1		236
OUTF1	INR2		292
OUTF2: CCTCCGTGAGTTATCCTTCC	INR1		231
OUTF2	INR2		287
OUTF3: GCCTCCGTGAGTTATCCTTC	INR1		232
OUTF3	INR2		288
AUXR-F: CAAGAGAATGTGCCCGCC	AUXR-R: TGACCAACTGACTCCCATCTCC	AUXR-P: FAM-ACAATTGTGCCGGAGAACCTTCCCC-BHQ1	n.d.	Choi et al. (2010)
TRT-F: TAAAGGCATCAGGAGCGGG	TRT-R: TCATTGCTCCTTTGGTCGC	TRT-P: FAM-TCTGTTGCAGGCGTAGTGTCACTCAAGTATCTG-BHQ1	n.d.
PSL-F: TTGGTTGGCATTCAGCTCC	PSL-R: CATCATGTTTCTCTCTGTAGGACTCC	PSL-P: FAM-AGGTGAGACACAAAGGAGAAGAGACACACAGTAACATTAT-BHQ1	n.d.
TAL-F: TTTCCGTCGGAATTCGAACTT	TAL-R: ACCCACCGGTCAAACACTGA	TAL-P: FAM-CCGGATTATAGTGCTTTGGCTGTCGGA-BHQ1	n.d.
Xf16S-F=XfF2: CTCGCCACCCATGGTATTACTAC (Schaad et al. 2002)	Xf16S-R=XfR2: CTGGCGGCAGGCCTAAC (Schaad et al. 2002)	Xf16S-P: TET-ATGTGCTGCCGTCCGACTTGCATG-BHQ1	n.d.
ATN-F: AGCTGGAAACTGCAAAGAGCA	ATN-R: TTCTGGACAACGGAATCTCTCA	ATN-P: FAM-AACTATGAGCTGCCTGATGGGCAAGTCATTACT-BHQ1	n.d.
XF-F: CACGGCTGGTAACGGAAGA	XF-R: GGGTTGCGTGGTGAAATCAAG	XF-P: (6FAM)TCGCATCCCGTGGCTCAGTCC(BHQ1)	70	Harper et al. (2010)	*: LAMP primers
XF-F3*: CCGTTGGAAAACAGATGGGA	XF-B3*: GAGACTGGCAAGCGTTTGA		208
XF-FIP*: ACCCCGACGAGTATTACTGGGTTTTTCGCTACCGAGAACCACAC	XF-BIP*: GCGCTGCGTGGCACATAGATTTTTGCAACCTTTCCTGGCATCAA		167
XF-LF*: TGCAAGTACACACCCTTGAAG	XF-LB*: TTCCGTACCACAGATCGCT		109
cysGMeltF: GTACCCACGGCATCCCCTATGAGGT	cysGMeltR: CAGCGTTTGACGTTCTTGTGCCAGT	cysGFL: Cal Fluor Red 610-CTGGCACAAGAACGTCAAACGCTGGC-PHO (donor)	184	Brady et al. (2012)
		cysGQ: TAGACACCCTGGACTGGGCTGC-Dabcyl (acceptor)
gltTMeltF: GCATCGGTACTCGGCAGTTT	gltTMeltR: ATCATGTCTAACACGCGATC	gltTFL: TGGCACGGCCGGGGTGCCAGGTA-Quasar 670 (donor)	139
		gltTQ: Dabcyl-GGCAGTGGTGATGGCAACCGTGGTG-PHO (acceptor)
holCMeltF: TGGATGACCTACTGTGGGCGTTCG	holCMeltR: TTCCAGCGTTCACGCAGTGGCT	holCFL: Quasar 670-GGGATGTAGGCGTCCGGGTCGA-PHO (donor)	213
		holCQ: CGTCGCTGCCAGCGATTTGGTG-Dabcyl (acceptor)
lacFMeltF: GGTGTGGAAGAACTTTGGCTA	lacFMeltR: GAAATAGCCGGATACCGTGA	lacFFL: Cal Fluor Red 610-CTGGGGCCTGTGCTGATGGTGGTT-PHO (donor)	186
		lacFQ: TTCTTGCATATCACGTTGCCGAT-Dabcyl (acceptor)
leuAMeltF: AGTACAGCATGGCTATCGCTTGGC	leuAMeltR: CTCCAGTTTGACCCCAGTTGCTG	leuAFL: Quasar 670-TCACTGATTGTCATTGAGGCCAAGCGAT-PHO (donor)	177
		leuAQ: GTGCGTTGGCCCGGTTACCAAC-Dabcyl (acceptor)
nuoLMeltF: GATTGGTACGTTGGCTTTGG	nuoLMeltR: ACCGCCCAGTAACCGTAAGT	nuoLFL: Cal Fluor Orange 560-GGAATAGAATCCAGAAAAGAACGGCGTCCC-PHO (donor)	131
		nuoLQ: CCGCTGCCTCAATGATGGTGTCCT-Dabcyl (acceptor)
nuoNMeltF: GTGTACCTGGGGCTTGAGCTGTTG	nuoNMeltR: TTTCCGATGAACCATGGATCACATC	nuoNFL: FAM-CAACGCATAGGAACAAAGCG-PHO (donor)	213
		nuoNQ: TATCGCGATTGACCCCAA-Dabcyl
rfbDMeltF: GGTATGGAATGCGGAGTGTT	rfbDMeltR: CTTGTTTTTGGCACTGAGCA	rfbDFL: Cal Fluor Orange 560-ACACGTTACTCTGCACAAAGCGCGATGACATC-PHO (donor)	234
		rfbDQ: CGAGCCAAGGCGGATATCACCATAAATTGATATG-Dabcyl (acceptor)
ITSMeltF: GTTAGAGCGCACCCCTGATA	ITSMeltR: AAGAACGCTTCACAGCTCCA	ITSFL: Cal Fluor Orange 560-TCAGAATAATTGATATAACATTGGTGGGTCTG-PHO (donor)	113/132
		ITSQ: ATAAGCATAAAAAATGCGCAAACCACA-Dabcyl (acceptor)
WG-OLS-F1: GCGTAAGGTACCGTTCGACT	WG-OLS-R1: CCTTCCAAGCTACTATGCCG	WG-OLS-P1: CACAAGCATAAAATCGTCGATTGGG	145	Guan et al. (2013)
XF16Sf: CGG CAG CAC GTT GGT AGT AA	XF16Sr: CCG ATG TAT TCC TCA CCC GTC	XF16Sp: CA TGG GTG GCG AGT GGC	62	Li et al. (2013)	1: primers for conventional PCR
XF0324f: GCG CAT TCA AGG TTC CAA CGA CTT	XF0324r: TGC TGG ATG CAG GTA ACG GTC ATA	XF0324p: TTG CTG ATT ACC AGC GCT TGC ATC CT	136
CVCf: GAG CGA AAG ACA ACA ACG GCC AAT	CVCr: TCC TCA CGC TTG GGT AAA TCG ACA	CVCp: CAG ACC AAC CCA AAC AAC AAC CTT ACG CG	110
XF16Sf	XF16Src1: AAA GGA GGT GAT CCA GCC GCA C		1480
CVCf	CVCrc1: TCG TGC GAC CAA GGG ATA GTC AAA		1023
Xf.CVC.fim1F: TGACCTGGATATGTATTACGAACCT	Xf.CVC.fim1R: TAGACGCACGGTGGTTTTGT	Xf.CVC.fim1P: TGGTGTTTGAGGGAGGGCATCTGT	109	Ouyang et al. (2013)
Xf.CVC.pib4F: CATTCAAGGTTCCAACGACTT	Xf.CVC.pib4R: GGTCACTTTAGTTCCAGGATGC	Xf.CVC.pib4P: CATGTTTGCTTTGGTGATTGCTGATT	81
Xf.Csp6F: CCCATTACGCTTCAACCATT	Xf.Csp6R: CCCAATCCATACGACTTGCT	Xf.Csp6P: GGTGTGATTCGCAGCAAGGGC	93
EFTu_3Fwd: TGA GGT GGA AAT TGT TGG CAT T	EFTu_3Rev: AGC CTG ACC TTG ATC CAA TAA		n.d.	Holland et al. (2014)
Xf-F: TGGGTTTATGTTGGCGATTT	Xf-R: ACTTTCATGGTGGAGCCTGT	Xf-P: FAM-CAAGCAGGGGGTCGTCGGTT-TAMRA	n.d.	James et al. (2014)
